# Supplementary material for: T-Cell Phenotypes and Systemic Cytokine Profiles of People Living with HIV Admitted to Hospital with COVID-19
Source: Microorganisms. 2024 Oct 25;12(11):2149. doi: 10.3390/microorganisms12112149 (PMC11596914; doi:10.3390/microorganisms12112149)
Supplement: Supplementary file 1 [file microorganisms-12-02149-s001.zip]

Archive with 1 entries (1 files):
- microorganisms-3211613-supplementary.pdf
